# Supplementary material for: Decoding the dual roles of monocytes in tumor immunity: from immunosurveillance to immune evasion
Source: Front Immunol. 2026 Apr 15;17:1805868. doi: 10.3389/fimmu.2026.1805868 (PMC13125022; doi:10.3389/fimmu.2026.1805868)
Supplement: Supplementary file 1 [file Table1.xlsx]

## Sheet: Sheet1
Table S1 Functional Characteristics of Human Monocyte Subsets in Tumor Immunity.
Monocyte Subset	Surface Markers	Key Functions	Role in Tumor Immunity	Translational Relevance
Classical	CD14⁺⁺ CD16⁻	Phagocytosis, cytokine production (IL-6, TNF-α), tissue infiltration	Pro-inflammatory; precursor to TAMs and MDSCs in TME	Biomarker for systemic inflammation; therapeutic reprogramming target
Intermediate	CD14⁺⁺ CD16⁺	High antigen presentation capacity, IL-1β and ROS production	Dual role; immune activation or suppression depending on TME cues	Prognostic marker in various cancers
Non-Classical	CD14⁺ CD16⁺⁺	Endothelial patrolling, debris clearance, FcγR-mediated ADCC	Anti-metastatic; promotes tumor surveillance	Emerging candidate for adoptive immunotherapy
